# Supplementary material for: Linalool-Incorporated Synergistically Engineered Modified Liposomal Nanocarriers for Enhanced Transungual Delivery of Terbinafine against Onychomycosis
Source: Materials (Basel). 2023 Jun 16;16(12):4424. doi: 10.3390/ma16124424 (PMC10301328; doi:10.3390/ma16124424)
Supplement: Supplementary file 1 [file materials-16-04424-s001.zip]

Archive with 1 entries (1 files):
- materials-2345222-supplementary.pdf
